# Supplementary material for: 4-Chloro-3-nitro­benzamide
Source: Acta Crystallogr Sect E Struct Rep Online. 2008 Dec 10;65(Pt 1):o80. doi: 10.1107/S1600536808041342 (PMC2967989; doi:10.1107/S1600536808041342)
Supplement: Supplementary file 2 [file e-65-00o80-Isup2.hkl]

# 
# h,k,l, Fc-squared, Fo-squared, sigma(Fo-squared) and status flag 
# 
data_I
_shelx_title ' N in P2(1)/n' 
_shelx_refln_list_code          4 
_shelx_F_calc_maximum      135.75 
_exptl_crystal_F_000       408.00 
_reflns_d_resolution_high  0.8323 
 
loop_ 
 _symmetry_equiv_pos_as_xyz 
 'x, y, z' 
 '-x+1/2, y+1/2, -z+1/2' 
 '-x, -y, -z' 
 'x-1/2, -y-1/2, z-1/2' 
 
_cell_length_a     8.8490 
_cell_length_b     7.5470 
_cell_length_c    12.3740 
_cell_angle_alpha  90.000 
_cell_angle_beta  101.180 
_cell_angle_gamma  90.000 
 
_shelx_F_squared_multiplier     1.000 
 
loop_ 
 _refln_index_h 
 _refln_index_k 
 _refln_index_l 
 _refln_F_squared_calc 
 _refln_F_squared_meas 
 _refln_F_squared_sigma 
 _refln_observed_status 
   2   0   0     3406.77     3041.78     45.66 o 
   4   0   0     4891.18     4435.12      0.91 o 
   6   0   0      712.94      598.13      0.78 o 
   8   0   0       24.11        0.09      1.00 o 
  10   0   0       14.60        0.89      1.12 o 
   1   1   0       29.47       45.70      1.39 o 
   2   1   0     1835.50     1627.81     33.63 o 
   3   1   0      176.78      196.42      3.44 o 
   4   1   0      411.24      414.75      5.44 o 
   5   1   0        1.43        5.85      1.09 o 
   6   1   0       99.49       80.24      2.78 o 
   7   1   0      212.64      208.32      0.77 o 
   8   1   0       52.95       41.65      2.36 o 
   9   1   0       21.27        2.91      0.91 o 
  10   1   0        2.25        1.09      1.09 o 
   0   2   0     2132.06     2058.90     37.79 o 
   1   2   0    12807.34    11839.77      0.93 o 
   2   2   0     1704.54     1511.10      0.70 o 
   3   2   0       93.41      124.90      3.05 o 
   4   2   0       67.65      107.02      3.10 o 
   5   2   0      224.22      265.31      4.98 o 
   6   2   0      424.19      352.62      0.92 o 
   7   2   0       29.17       49.56      2.61 o 
   8   2   0       17.85        7.43      1.41 o 
   9   2   0        0.42        1.32      1.48 o 
  10   2   0        7.73        0.64      1.40 o 
   1   3   0      741.97      836.00      8.07 o 
   2   3   0       29.95       33.81      1.94 o 
   3   3   0      356.78      286.87      1.00 o 
   4   3   0      444.06      535.78      7.37 o 
   5   3   0       59.84       44.99      2.52 o 
   6   3   0       66.57       78.04      3.24 o 
   7   3   0        1.47        2.00      1.51 o 
   8   3   0        0.27        9.20      2.23 o 
   9   3   0        1.21        5.23      1.51 o 
   0   4   0       63.66       63.89      2.50 o 
   1   4   0      191.41      186.82      4.44 o 
   2   4   0       71.61      101.19      3.56 o 
   3   4   0       77.95      107.56      3.76 o 
   4   4   0       61.08       90.27      3.47 o 
   5   4   0      202.44      222.39      5.66 o 
   6   4   0       48.38       57.58      3.22 o 
   7   4   0       65.78       61.26      3.56 o 
   8   4   0        2.97        2.46      1.76 o 
   9   4   0        4.50        1.98      1.98 o 
   1   5   0       34.53       32.43      2.26 o 
   2   5   0      887.69      985.13     11.53 o 
   3   5   0        2.28        1.14      1.55 o 
   4   5   0        0.07        0.13      1.35 o 
   5   5   0        5.99        4.34      1.50 o 
   6   5   0       43.59       49.20      3.53 o 
   7   5   0       79.94       81.28      4.32 o 
   8   5   0       37.86       51.18      3.70 o 
   0   6   0       57.76       51.34      3.05 o 
   1   6   0      114.29      112.74      4.33 o 
   2   6   0        6.86        9.18      1.97 o 
   3   6   0       20.34       38.40      3.25 o 
   4   6   0       37.53       44.01      3.50 o 
   5   6   0      120.59      148.00      5.90 o 
   6   6   0        3.03        8.15      2.39 o 
   7   6   0       19.52       28.58      3.69 o 
   1   7   0       64.73       63.79      4.01 o 
   2   7   0        2.05        0.00      2.30 o 
   3   7   0       19.63       25.05      2.92 o 
   4   7   0        7.18        2.40      2.07 o 
   5   7   0        1.78        1.48      2.16 o 
   6   7   0        3.03        8.68      2.33 o 
   0   8   0        4.72        1.52      2.52 o 
   1   8   0       12.65       11.90      3.11 o 
   2   8   0        3.45        8.42      2.96 o 
   3   8   0        1.10        1.16      2.67 o 
   4   8   0       30.14       30.78      3.74 o 
   1   9   0        0.82        3.44      3.44 o 
  -9   0   1        3.51       13.14      1.68 o 
  -7   0   1       81.88       77.35      3.61 o 
  -5   0   1     1733.46     1591.76     14.78 o 
  -3   0   1     1923.41     1945.64     45.69 o 
  -1   0   1      722.59      815.50     19.92 o 
   1   0   1     1568.82     1603.52     27.58 o 
   3   0   1     1313.12     1124.33      0.63 o 
   5   0   1      184.29      130.41      1.00 o 
   7   0   1      111.12       82.26      0.77 o 
   9   0   1        0.03        1.10      0.93 o 
 -10   1   1       17.83        1.61      1.67 o 
  -9   1   1       16.96       19.39      2.37 o 
  -8   1   1       60.31      106.53      4.28 o 
  -7   1   1      149.45      123.94      1.38 o 
  -6   1   1      226.06      294.00      5.93 o 
  -5   1   1      198.50      276.73      5.17 o 
  -4   1   1        5.98        5.51      0.98 o 
  -3   1   1     1494.28     1358.48      0.64 o 
  -2   1   1      514.87      514.48      4.78 o 
  -1   1   1      290.78      334.82      3.22 o 
   0   1   1      183.60      209.27      3.46 o 
   1   1   1      591.20      797.53      5.74 o 
   2   1   1       57.63       65.35      1.80 o 
   3   1   1       47.29       49.92      0.71 o 
   4   1   1      277.31      336.42      4.78 o 
   5   1   1      307.89      210.73      0.69 o 
   6   1   1        1.27        0.00      0.88 o 
   7   1   1       41.80       45.45      0.87 o 
   8   1   1       48.74       38.35      0.98 o 
   9   1   1       33.27       28.95      1.10 o 
  10   1   1        9.98       17.40      1.81 o 
 -10   2   1        8.87       15.90      2.73 o 
  -9   2   1       69.05      112.10      5.21 o 
  -8   2   1       12.86        1.80      1.80 o 
  -7   2   1        5.66        7.79      1.48 o 
  -6   2   1       93.42       68.95      1.25 o 
  -5   2   1     1216.80     1254.12     11.45 o 
  -4   2   1     1936.44     2124.89     13.41 o 
  -3   2   1     4962.58     3990.75     63.27 o 
  -2   2   1      940.60      929.88      7.05 o 
  -1   2   1      201.84      220.49      3.17 o 
   0   2   1     1208.23     1202.24     29.37 o 
   1   2   1    18429.25    16501.89    119.32 o 
   2   2   1       67.94       43.16      0.67 o 
   3   2   1      938.55      979.90      8.28 o 
   4   2   1       10.09       13.72      1.39 o 
   5   2   1      235.59      287.92      5.11 o 
   6   2   1       12.21        3.23      1.03 o 
   7   2   1      110.17      123.20      3.86 o 
   8   2   1        1.54        1.18      1.18 o 
   9   2   1        4.52        1.52      1.16 o 
  10   2   1       25.34        1.11      1.23 o 
  -9   3   1       19.80       22.94      3.30 o 
  -8   3   1        7.56        2.19      1.91 o 
  -7   3   1      119.70      140.60      5.19 o 
  -6   3   1       68.01       66.65      3.45 o 
  -5   3   1       46.62       52.88      2.93 o 
  -4   3   1        2.44       14.29      1.51 o 
  -3   3   1      101.15      102.12      3.05 o 
  -2   3   1      290.19      258.84      4.30 o 
  -1   3   1      150.54      143.30      3.17 o 
   0   3   1       42.35       30.39      1.18 o 
   1   3   1        2.48        3.89      1.00 o 
   2   3   1     1179.26     1286.07     10.33 o 
   3   3   1       99.80       77.41      0.98 o 
   4   3   1      324.69      342.02      5.87 o 
   5   3   1       15.13        1.10      1.10 o 
   6   3   1       45.10       38.82      2.54 o 
   7   3   1        2.31        8.89      1.59 o 
   8   3   1      202.65      250.00      6.23 o 
   9   3   1       52.71       41.08      1.62 o 
  -9   4   1       74.12       60.90      6.99 o 
  -8   4   1       25.81       57.43      4.23 o 
  -7   4   1       18.72       32.40      3.07 o 
  -6   4   1      178.00      238.52      6.79 o 
  -5   4   1       79.37       80.80      3.68 o 
  -4   4   1      506.49      565.23      8.35 o 
  -3   4   1       69.02       82.37      3.18 o 
  -2   4   1      422.50      452.17      6.48 o 
  -1   4   1      302.22      288.46      5.11 o 
   0   4   1       91.60       74.47     47.94 o 
   1   4   1       49.46       72.19      2.86 o 
   2   4   1     2154.10     2261.67     15.32 o 
   3   4   1      228.38      235.89      5.30 o 
   4   4   1       31.01       25.12      2.20 o 
   5   4   1       10.79       14.91      1.90 o 
   6   4   1       80.76      103.26      4.26 o 
   7   4   1       55.40       39.86      1.68 o 
   8   4   1       13.88       19.18      2.72 o 
   9   4   1       20.70       30.12      3.13 o 
  -8   5   1        1.63        5.63      2.45 o 
  -7   5   1        5.29        1.27      1.88 o 
  -6   5   1       95.73       94.80      4.85 o 
  -5   5   1        0.88        1.09      1.77 o 
  -4   5   1        1.67        1.09      1.39 o 
  -3   5   1      146.75      149.56      4.57 o 
  -2   5   1       35.98       42.28      2.54 o 
  -1   5   1      113.45      111.73      3.91 o 
   0   5   1       17.09       14.54      1.29 o 
   1   5   1       31.14       23.95      2.14 o 
   2   5   1        2.42        0.96      1.65 o 
   3   5   1       89.96       96.64      3.84 o 
   4   5   1        1.82        0.67      1.61 o 
   5   5   1       20.38        1.89      1.39 o 
   6   5   1       11.45       19.84      2.65 o 
   7   5   1       75.79       91.08      4.61 o 
   8   5   1        0.87        1.70      2.00 o 
  -7   6   1        3.66        0.49      3.01 o 
  -6   6   1        0.77        1.97      2.23 o 
  -5   6   1       13.30       18.01      2.92 o 
  -4   6   1      115.37      116.52      5.16 o 
  -3   6   1        0.17        0.76      1.82 o 
  -2   6   1       15.60       24.49      2.35 o 
  -1   6   1        0.01        0.27      1.59 o 
   0   6   1      192.80      176.36      5.91 o 
   1   6   1        7.19       13.96      2.07 o 
   2   6   1        1.97        1.78      1.78 o 
   3   6   1        4.06        1.51      2.17 o 
   4   6   1        0.44        1.78      1.98 o 
   5   6   1       12.23       11.66      2.13 o 
   6   6   1       37.73       67.13      4.08 o 
   7   6   1        0.03        0.20      2.21 o 
  -6   7   1       59.67       43.50      4.37 o 
  -5   7   1        2.03        3.33      2.93 o 
  -4   7   1        0.12        2.38      2.23 o 
  -3   7   1       36.36       45.34      3.76 o 
  -2   7   1      123.11      129.40      5.53 o 
  -1   7   1       84.13       86.68      4.61 o 
   0   7   1        4.11        8.16      1.87 o 
   1   7   1        5.91        7.69      2.06 o 
   2   7   1        0.03        2.02      1.84 o 
   3   7   1       93.10      100.16      4.91 o 
   4   7   1        2.32        0.98      2.02 o 
   5   7   1        9.13       15.16      2.61 o 
   6   7   1        0.18        3.34      2.34 o 
  -4   8   1       35.11       37.39      4.64 o 
  -3   8   1       10.83       16.37      2.78 o 
  -2   8   1       42.29       60.75      4.73 o 
  -1   8   1        2.22        5.32      2.40 o 
   0   8   1       46.79       56.11      3.24 o 
   1   8   1        7.82        5.26      3.10 o 
   2   8   1      223.76      266.51      8.82 o 
   3   8   1        1.30        0.23      2.76 o 
   4   8   1        0.01        2.39      2.23 o 
  -1   9   1        8.33        7.12      3.24 o 
   0   9   1        2.27        2.63      2.16 o 
 -10   0   2       88.59      127.12      5.55 o 
  -8   0   2      440.52      539.50      9.28 o 
  -6   0   2      283.14      226.35      7.08 o 
  -4   0   2     1732.65     1700.07     12.56 o 
  -2   0   2     7198.63     6352.74     75.46 o 
   0   0   2     6411.77     5952.11     44.02 o 
   2   0   2      326.03      221.88      0.58 o 
   4   0   2      442.86      413.24      5.29 o 
   6   0   2       19.62        0.84      0.78 o 
   8   0   2      111.69       78.71      0.89 o 
  10   0   2        0.23        0.46      1.04 o 
 -10   1   2        3.57        3.89      1.95 o 
  -9   1   2       73.22       97.42      4.64 o 
  -8   1   2      168.83      174.08      5.48 o 
  -7   1   2       13.05       25.90      2.52 o 
  -6   1   2       55.93       69.61      3.17 o 
  -5   1   2      444.13      471.62      7.00 o 
  -4   1   2      124.70      117.69      3.24 o 
  -3   1   2        3.62        1.59      0.69 o 
  -2   1   2      650.06      695.10      6.15 o 
  -1   1   2     2932.62     2536.44     38.77 o 
   0   1   2      888.88      765.45      0.87 o 
   1   1   2      974.76      865.65      0.82 o 
   2   1   2      580.06      623.19      5.76 o 
   3   1   2     3188.38     2959.84      0.87 o 
   4   1   2      716.89      809.86      7.36 o 
   5   1   2     1309.25     1265.24      9.84 o 
   6   1   2       11.70        0.94      0.94 o 
   7   1   2        0.86        0.35      0.91 o 
   8   1   2        1.57        0.84      0.84 o 
   9   1   2       59.11       65.98      2.95 o 
 -10   2   2       16.86       32.21      3.41 o 
  -9   2   2       17.39       28.62      3.36 o 
  -8   2   2      230.15      295.00      7.65 o 
  -7   2   2      104.46      167.09      5.31 o 
  -6   2   2       54.02       44.83      2.84 o 
  -5   2   2        0.98        1.64      1.19 o 
  -4   2   2      518.46      577.77      7.27 o 
  -3   2   2        5.20       11.28      1.12 o 
  -2   2   2      772.09      780.25      6.90 o 
  -1   2   2      244.11      281.76      3.93 o 
   0   2   2      249.01      285.56      3.61 o 
   1   2   2     5470.99     4915.19      1.13 o 
   2   2   2        5.61        0.14      0.92 o 
   3   2   2       61.67       66.84      2.41 o 
   4   2   2       87.64       62.34      0.86 o 
   5   2   2       56.87       60.22      0.92 o 
   6   2   2        2.49        0.46      1.18 o 
   7   2   2       16.80        0.09      1.04 o 
   8   2   2       12.79        0.21      0.99 o 
   9   2   2        6.45        6.62      1.65 o 
 -10   3   2       25.35        0.25      2.52 o 
  -9   3   2       57.30       78.92      5.25 o 
  -8   3   2       41.19       45.82      3.73 o 
  -7   3   2       88.01      101.81      4.53 o 
  -6   3   2      163.73      226.53      6.04 o 
  -5   3   2       50.66       38.40      2.67 o 
  -4   3   2       62.86       65.21      2.82 o 
  -3   3   2      100.11       88.46      2.91 o 
  -2   3   2      273.38      287.55      4.79 o 
  -1   3   2       31.59       20.91      1.49 o 
   0   3   2      769.68      829.87      5.48 o 
   1   3   2      237.65      280.20      4.74 o 
   2   3   2        5.51        3.89      1.12 o 
   3   3   2      205.12      222.97      4.60 o 
   4   3   2      549.07      638.93      7.97 o 
   5   3   2        4.46        1.63      1.05 o 
   6   3   2      140.19      123.34      1.11 o 
   7   3   2       74.05       67.38      1.27 o 
   8   3   2       39.54       39.91      2.90 o 
   9   3   2       11.20        1.43      1.43 o 
  -9   4   2      108.72      180.38      7.82 o 
  -8   4   2       15.21       15.61      3.27 o 
  -7   4   2      174.20      207.59      6.82 o 
  -6   4   2        2.36        2.61      2.18 o 
  -5   4   2        2.13        1.25      1.65 o 
  -4   4   2      200.57      203.43      5.17 o 
  -3   4   2     1667.48     1664.63     13.67 o 
  -2   4   2     1454.53     1365.50     11.76 o 
  -1   4   2      140.64      143.16      3.90 o 
   0   4   2       26.53       33.50      1.45 o 
   1   4   2     1950.11     2032.36     14.20 o 
   2   4   2     2856.18     2533.90      1.32 o 
   3   4   2       12.12       15.61      1.76 o 
   4   4   2      361.33      323.39      1.18 o 
   5   4   2       64.06       81.28      3.48 o 
   6   4   2        0.00        0.93      1.44 o 
   7   4   2       24.69        0.75      1.52 o 
   8   4   2        1.68        0.65      1.77 o 
  -8   5   2        0.04        0.50      2.60 o 
  -7   5   2       33.68       23.75      3.25 o 
  -6   5   2       52.02       68.94      4.18 o 
  -5   5   2       89.69       85.03      4.50 o 
  -4   5   2        9.08       17.35      2.43 o 
  -3   5   2       80.11      100.22      4.15 o 
  -2   5   2      110.49       78.09      3.48 o 
  -1   5   2        4.25        2.31      1.23 o 
   0   5   2        6.07        3.84      1.97 o 
   1   5   2        9.08        8.87      1.67 o 
   2   5   2       40.80       38.49      2.72 o 
   3   5   2      109.63       98.77      1.62 o 
   4   5   2       46.19       58.10      3.45 o 
   5   5   2       30.23       32.77      1.75 o 
   6   5   2       33.13       33.59      2.99 o 
   7   5   2       11.27       14.06      2.53 o 
   8   5   2        0.81        0.94      2.68 o 
  -7   6   2       22.64       40.76      4.57 o 
  -6   6   2        6.16        5.30      2.82 o 
  -5   6   2       90.01      103.46      5.29 o 
  -4   6   2       15.70       16.40      2.44 o 
  -3   6   2      173.71      161.04      5.68 o 
  -2   6   2        4.20        4.97      2.00 o 
  -1   6   2      483.57      500.62      9.46 o 
   0   6   2        0.08        1.90      1.15 o 
   1   6   2       28.50       42.58      3.06 o 
   2   6   2       46.65       34.76      1.95 o 
   3   6   2     1467.75     1570.24     16.53 o 
   4   6   2       35.30       42.70      3.51 o 
   5   6   2       44.46       47.89      3.65 o 
   6   6   2       11.58        0.00      2.21 o 
   7   6   2       19.30        1.02      1.93 o 
  -6   7   2        2.99       13.48      3.38 o 
  -5   7   2       66.21       64.34      5.05 o 
  -4   7   2        1.40        8.53      2.71 o 
  -3   7   2       12.77        4.87      2.80 o 
  -2   7   2       13.79       18.77      2.75 o 
  -1   7   2       53.77       76.08      4.40 o 
   0   7   2       12.56        9.58      5.74 o 
   1   7   2       19.77       24.62      2.90 o 
   2   7   2        3.28        2.50      2.50 o 
   3   7   2        1.41        0.36      2.38 o 
   4   7   2       27.18        0.59      1.95 o 
   5   7   2        0.01        3.53      1.89 o 
   6   7   2        0.93        1.99      2.27 o 
  -4   8   2       11.43       13.49      3.78 o 
  -3   8   2       60.68       66.82      5.49 o 
  -2   8   2       40.15       32.31      3.77 o 
  -1   8   2       11.66        7.65      3.36 o 
   0   8   2        0.12        0.06      1.98 o 
   1   8   2       30.31       29.46      4.06 o 
   2   8   2      171.79      179.71      7.49 o 
   3   8   2       49.51       37.95      4.26 o 
   4   8   2       55.94       47.25      4.85 o 
  -9   0   3        7.96        9.82      2.13 o 
  -7   0   3     1171.67     1128.03     13.03 o 
  -5   0   3      470.22      408.03      6.93 o 
  -3   0   3        0.17        2.99      0.83 o 
  -1   0   3      443.21      377.42      5.69 o 
   1   0   3      785.10      851.90      6.73 o 
   3   0   3       94.23       68.70      2.12 o 
   5   0   3       35.35       38.69      1.85 o 
   7   0   3        4.16        0.86      0.86 o 
   9   0   3        4.94        0.80      0.93 o 
 -10   1   3        6.34        9.93      2.92 o 
  -9   1   3       20.93       24.81      3.34 o 
  -8   1   3       25.34       21.17      2.70 o 
  -7   1   3      233.23      226.29      5.95 o 
  -6   1   3       28.95       33.91      2.45 o 
  -5   1   3       87.31       76.87      3.24 o 
  -4   1   3       36.65       39.71      2.13 o 
  -3   1   3       69.50       98.03      3.04 o 
  -2   1   3      280.34      369.78      4.99 o 
  -1   1   3      496.34      430.69      5.92 o 
   0   1   3     5423.07     4582.42    104.94 o 
   1   1   3     2491.73     2427.12      0.72 o 
   2   1   3      859.64      991.18      7.91 o 
   3   1   3        3.86        0.80      0.80 o 
   4   1   3      357.75      327.90      0.78 o 
   5   1   3       89.64       79.02      2.52 o 
   6   1   3      373.43      323.91      0.93 o 
   7   1   3        6.98       16.42      1.57 o 
   8   1   3       33.49       45.45      2.44 o 
   9   1   3       17.47        1.28      1.03 o 
 -10   2   3       76.89      108.62      5.66 o 
  -9   2   3       71.29       93.89      5.09 o 
  -8   2   3      129.90      147.18      5.69 o 
  -7   2   3      323.55      331.45      7.68 o 
  -6   2   3      687.83      669.12      9.81 o 
  -5   2   3      730.30      745.19      9.56 o 
  -4   2   3       11.25       16.08      1.56 o 
  -3   2   3      524.56      508.52      6.78 o 
  -2   2   3      249.59      219.50      0.78 o 
  -1   2   3     3866.83     3267.44     54.93 o 
   0   2   3     1080.36      812.80    532.64 o 
   1   2   3     1006.18      888.65      0.67 o 
   2   2   3     1105.29     1100.59      0.77 o 
   3   2   3      392.46      343.64      0.99 o 
   4   2   3       14.02        1.03      1.03 o 
   5   2   3      276.13      213.78      5.96 o 
   6   2   3        4.63        0.18      1.08 o 
   7   2   3        1.84        5.42      1.22 o 
   8   2   3        9.92        1.18      1.18 o 
   9   2   3       14.59        0.82      1.11 o 
 -10   3   3        0.49       10.69      2.86 o 
  -9   3   3       37.26       47.18      4.33 o 
  -8   3   3      168.99      237.85      7.68 o 
  -7   3   3       46.84       55.30      3.80 o 
  -6   3   3       69.34       97.66      4.17 o 
  -5   3   3      118.66      112.80      4.20 o 
  -4   3   3     1049.74     1065.33     11.13 o 
  -3   3   3        8.73        6.24      1.20 o 
  -2   3   3      462.14      462.28      6.52 o 
  -1   3   3      829.38      857.39      8.38 o 
   0   3   3      393.51      322.39      8.06 o 
   1   3   3      872.68      790.42      0.94 o 
   2   3   3      234.51      255.19      4.79 o 
   3   3   3       47.76       38.46      1.09 o 
   4   3   3      199.31      185.08      4.58 o 
   5   3   3      330.65      285.95      1.09 o 
   6   3   3      314.73      379.45      7.12 o 
   7   3   3       52.63       44.65      1.20 o 
   8   3   3        5.77        3.74      1.83 o 
   9   3   3        0.03        0.00      1.62 o 
  -9   4   3        9.42       14.98      3.20 o 
  -8   4   3       24.25       44.38      4.28 o 
  -7   4   3        3.98        2.41      2.30 o 
  -6   4   3      130.79      160.83      5.88 o 
  -5   4   3       11.17       21.56      2.61 o 
  -4   4   3       23.79       24.96      2.41 o 
  -3   4   3       92.47       96.78      3.73 o 
  -2   4   3        5.54        4.57      1.35 o 
  -1   4   3      980.92      952.82     10.15 o 
   0   4   3      933.17      758.44    486.32 o 
   1   4   3       22.54       19.15      1.70 o 
   2   4   3      371.33      323.35      6.07 o 
   3   4   3       34.88       26.99      2.18 o 
   4   4   3      471.69      322.87      1.24 o 
   5   4   3        0.36        0.50      1.36 o 
   6   4   3       33.44       35.45      1.46 o 
   7   4   3        0.15        0.45      1.48 o 
   8   4   3        6.53        0.80      1.66 o 
  -8   5   3       18.39       26.85      4.08 o 
  -7   5   3        3.00        1.64      2.19 o 
  -6   5   3      133.88      126.81      5.86 o 
  -5   5   3      390.41      406.29      9.29 o 
  -4   5   3        0.75        0.47      1.71 o 
  -3   5   3       10.36       15.48      2.14 o 
  -2   5   3      109.44      116.17      4.46 o 
  -1   5   3       73.93       52.21      1.31 o 
   0   5   3        0.27        0.62      0.87 o 
   1   5   3       59.70       68.70      3.22 o 
   2   5   3        4.32        4.87      1.80 o 
   3   5   3       20.61        0.91      1.75 o 
   4   5   3       88.21       89.44      3.80 o 
   5   5   3       58.33       64.40      3.43 o 
   6   5   3        4.17        2.90      1.88 o 
   7   5   3       54.86       50.88      1.74 o 
   8   5   3       15.82        0.94      1.95 o 
  -7   6   3        3.55        0.55      2.93 o 
  -6   6   3        6.19        3.71      2.53 o 
  -5   6   3        1.28        1.53      2.46 o 
  -4   6   3        0.69        3.16      1.80 o 
  -3   6   3        3.19        3.44      2.10 o 
  -2   6   3      835.95      872.08     13.20 o 
  -1   6   3        2.46        2.04      2.04 o 
   0   6   3       53.56       57.38      2.58 o 
   1   6   3       43.08       62.71      3.73 o 
   2   6   3      526.24      507.36      9.59 o 
   3   6   3       28.01       42.68      3.75 o 
   4   6   3       13.14        9.94      2.31 o 
   5   6   3        1.20        1.24      2.03 o 
   6   6   3        4.03        1.13      2.08 o 
   7   6   3        3.67        8.92      2.59 o 
  -6   7   3       80.30       69.35      5.72 o 
  -5   7   3       57.64       64.78      5.71 o 
  -4   7   3        8.38        9.97      3.22 o 
  -3   7   3       42.99       44.02      4.41 o 
  -2   7   3       19.31       26.68      3.32 o 
  -1   7   3       27.35       27.89      3.48 o 
   0   7   3        0.13        3.70      1.39 o 
   1   7   3       80.17       92.36      5.25 o 
   2   7   3       13.01       16.93      3.11 o 
   3   7   3        0.02        2.41      2.41 o 
   4   7   3       28.85       22.14      3.13 o 
   5   7   3       28.64       57.53      4.29 o 
  -4   8   3       21.30       28.60      4.48 o 
  -3   8   3       16.08       12.28      3.58 o 
  -2   8   3        0.49        9.46      3.46 o 
  -1   8   3       18.02       12.11      3.40 o 
   0   8   3       78.57      101.46      4.47 o 
   1   8   3       20.84       19.06      3.56 o 
   2   8   3      127.98      127.25      6.60 o 
   3   8   3        8.99        6.06      2.79 o 
   4   8   3       99.51       98.32      6.17 o 
 -10   0   4      158.89      169.80      6.47 o 
  -8   0   4       15.45       12.05      2.28 o 
  -6   0   4      947.28      918.67     11.63 o 
  -4   0   4     1543.09     1738.69     14.48 o 
   0   0   4     4801.26     4543.64     64.93 o 
   2   0   4       60.27       54.63      1.87 o 
   4   0   4      550.56      504.87      7.14 o 
   6   0   4      230.18      184.13      5.20 o 
   8   0   4       10.14        9.32      1.22 o 
 -10   1   4        1.10        1.88      2.06 o 
  -9   1   4        0.09        1.93      1.93 o 
  -8   1   4      769.36      807.32     12.43 o 
  -7   1   4       54.37       42.08      3.28 o 
  -6   1   4        3.26        2.29      1.48 o 
  -5   1   4      632.48      662.82      9.40 o 
  -4   1   4      661.54      739.83      9.56 o 
  -3   1   4     1408.85     1575.93     12.58 o 
  -2   1   4        0.04        1.39      0.96 o 
  -1   1   4      389.30      450.62      5.53 o 
   0   1   4      173.21      160.92      2.21 o 
   2   1   4      186.20      195.14      3.84 o 
   3   1   4      963.15     1012.08      8.51 o 
   4   1   4      132.93       95.09      2.83 o 
   5   1   4        0.62        0.61      0.76 o 
   6   1   4        4.94        0.59      0.99 o 
   7   1   4      123.81      156.26      4.00 o 
   8   1   4       18.65        0.96      1.04 o 
   9   1   4       16.22       19.79      1.82 o 
 -10   2   4       47.26       61.29      4.70 o 
  -9   2   4       29.80       37.35      3.44 o 
  -8   2   4       19.69       17.14      2.83 o 
  -7   2   4       17.10       19.04      2.32 o 
  -6   2   4      124.74      112.45      4.50 o 
  -5   2   4       65.83       56.43      3.05 o 
  -4   2   4        0.08        2.74      1.36 o 
  -3   2   4       42.30       59.05      2.79 o 
  -2   2   4      153.69      127.55      4.59 o 
  -1   2   4      356.05      373.06      5.37 o 
   0   2   4      490.28      397.96    251.05 o 
   1   2   4      790.48      839.04      7.77 o 
   2   2   4        4.05       10.42      1.30 o 
   3   2   4       12.35        0.41      0.96 o 
   4   2   4      187.94      224.66      4.64 o 
   5   2   4      372.39      349.59      1.10 o 
   6   2   4        0.04        4.06      1.21 o 
   7   2   4        5.14        1.59      1.24 o 
   8   2   4        5.35       11.22      1.53 o 
   9   2   4        0.33        5.72      1.21 o 
  -9   3   4      157.22      171.70      7.25 o 
  -8   3   4      143.93      187.35      6.94 o 
  -7   3   4       97.73      106.06      4.92 o 
  -6   3   4      219.58      199.95      6.28 o 
  -5   3   4      242.27      224.03      6.08 o 
  -4   3   4     1451.74     1539.59     14.79 o 
  -3   3   4      297.99      286.90      5.89 o 
  -2   3   4       48.07       54.70      2.54 o 
  -1   3   4      103.03       90.65      3.00 o 
   0   3   4      208.26      216.90      3.13 o 
   1   3   4      803.25      835.86      8.68 o 
   2   3   4      661.84      645.35      7.88 o 
   3   3   4      334.10      273.67      1.07 o 
   4   3   4        7.08       23.06      2.00 o 
   5   3   4        3.06        0.22      1.35 o 
   6   3   4        1.69        0.23      1.42 o 
   7   3   4       37.14       65.86      3.27 o 
   8   3   4        4.12        8.50      1.93 o 
  -9   4   4       30.95       43.55      4.79 o 
  -8   4   4        9.54       12.09      3.14 o 
  -7   4   4       14.35       23.51      3.03 o 
  -6   4   4       40.81       43.53      3.59 o 
  -5   4   4       72.02       70.54      4.02 o 
  -4   4   4      594.17      599.40      9.96 o 
  -3   4   4        1.33        1.47      1.62 o 
  -2   4   4       22.31       21.07      2.06 o 
  -1   4   4      989.52      977.35     10.86 o 
   0   4   4       35.46       25.58     19.61 o 
   1   4   4        1.23        4.58      1.50 o 
   2   4   4      179.26      138.79      1.14 o 
   3   4   4      457.49      527.86      8.10 o 
   4   4   4      343.68      315.14      1.43 o 
   5   4   4        1.68        4.31      1.85 o 
   6   4   4        0.39        0.00      1.47 o 
   7   4   4        2.83        1.22      1.78 o 
   8   4   4        0.15        0.98      2.12 o 
  -8   5   4       28.88       37.36      4.49 o 
  -7   5   4        0.21        0.00      2.62 o 
  -6   5   4        3.17        6.89      2.40 o 
  -5   5   4       32.52       26.30      3.28 o 
  -4   5   4      147.63      151.88      5.76 o 
  -3   5   4        4.82        0.99      2.19 o 
  -2   5   4      139.33      146.15      5.23 o 
  -1   5   4       32.93       37.43      2.92 o 
   0   5   4      359.17      372.41      8.78 o 
   1   5   4       71.30       67.56      1.61 o 
   2   5   4      775.73      848.94     11.15 o 
   3   5   4      157.42      141.39      1.39 o 
   4   5   4       19.32        1.28      1.42 o 
   5   5   4       39.42       38.29      1.84 o 
   6   5   4      154.87      136.80      7.05 o 
   7   5   4       62.89       55.40      1.87 o 
  -7   6   4       15.74       20.39      4.17 o 
  -6   6   4       55.13       70.36      5.28 o 
  -5   6   4      179.45      218.14      8.10 o 
  -4   6   4        2.84        2.19      2.43 o 
  -3   6   4       33.56       39.92      3.70 o 
  -2   6   4        4.49        5.60      2.31 o 
  -1   6   4       41.55       37.76      3.36 o 
   0   6   4       15.44       12.17      7.11 o 
   1   6   4       81.11       93.67      4.64 o 
   2   6   4        0.01        0.98      2.23 o 
   3   6   4      437.18      464.46      9.51 o 
   4   6   4       20.58       25.94      2.83 o 
   5   6   4        0.84        3.43      1.49 o 
   6   6   4        2.02        2.18      2.18 o 
  -6   7   4        0.14        3.59      3.59 o 
  -5   7   4       31.38       37.07      4.36 o 
  -4   7   4        5.73        1.39      2.76 o 
  -3   7   4        0.08        0.81      2.72 o 
  -2   7   4        4.04        6.19      2.84 o 
  -1   7   4        6.87        5.80      2.68 o 
   0   7   4       15.39       16.13      3.17 o 
   1   7   4       21.07       18.30      3.39 o 
   2   7   4       91.20      114.84      5.58 o 
   3   7   4       93.51      103.53      5.45 o 
   4   7   4       12.14       20.08      2.90 o 
   5   7   4       49.39       58.73      4.71 o 
  -4   8   4        6.41        1.36      3.73 o 
  -3   8   4       17.05       24.23      4.57 o 
  -2   8   4        3.46        3.45      3.45 o 
  -1   8   4       69.79       71.87      6.01 o 
   0   8   4        0.15        0.28      2.12 o 
   1   8   4       10.72        6.65      3.80 o 
   2   8   4        6.35        9.81      3.35 o 
   3   8   4      114.33      112.17      6.70 o 
  -9   0   5        0.16        0.19      1.58 o 
  -7   0   5        3.53        2.00      2.86 o 
  -5   0   5       31.11       47.44      3.22 o 
  -3   0   5       83.59       52.97      1.45 o 
  -1   0   5      776.43      618.91      9.05 o 
   1   0   5     4152.52     4092.68     67.20 o 
   3   0   5       44.52       50.87      1.94 o 
   5   0   5      681.22      539.45      8.23 o 
   7   0   5        1.57        1.11      0.98 o 
   9   0   5       16.38       18.03      1.65 o 
 -10   1   5        7.11       10.79      2.91 o 
  -9   1   5        5.69       10.88      2.41 o 
  -8   1   5      378.90      385.05      9.21 o 
  -7   1   5     2183.84     2163.12     20.32 o 
  -6   1   5      438.95      498.59      9.77 o 
  -5   1   5        8.25        1.08      2.01 o 
  -4   1   5     1495.29     1601.47     15.14 o 
  -3   1   5     5267.63     4908.30     90.98 o 
  -2   1   5     5216.35     4874.44     74.88 o 
  -1   1   5      255.70      253.74      4.67 o 
   0   1   5      454.24      480.32     12.79 o 
   1   1   5       32.52       34.11      1.82 o 
   2   1   5       96.55      105.73      3.03 o 
   3   1   5        9.32        5.06      0.88 o 
   4   1   5      295.34      316.38      5.23 o 
   5   1   5       51.03       68.09      0.89 o 
   6   1   5       25.86        0.88      0.86 o 
   7   1   5        0.80        0.00      0.89 o 
   8   1   5       23.46        1.18      0.77 o 
   9   1   5        0.34        0.51      1.13 o 
 -10   2   5        0.73        0.51      2.87 o 
  -9   2   5      113.19      128.89      6.24 o 
  -8   2   5       28.48       29.36      3.37 o 
  -7   2   5        0.47        2.10      2.10 o 
  -6   2   5        9.18       15.67      2.59 o 
  -5   2   5      529.24      565.71     10.12 o 
  -4   2   5        4.98        8.74      1.76 o 
  -3   2   5     1372.98     1426.41     13.22 o 
  -2   2   5        4.89        6.05      1.55 o 
  -1   2   5      731.00      728.53      8.17 o 
   0   2   5     1697.31     1931.13     25.41 o 
   1   2   5       22.70       38.77      1.96 o 
   2   2   5      370.15      446.61      6.36 o 
   3   2   5        1.16        2.38      1.03 o 
   4   2   5      351.29      247.98      1.02 o 
   5   2   5       32.99        1.90      1.34 o 
   6   2   5       19.81        1.26      1.26 o 
   7   2   5       28.23       59.70      2.98 o 
   8   2   5       13.23        1.42      1.23 o 
  -9   3   5       79.34       96.10      6.22 o 
  -8   3   5        2.78        0.92      2.54 o 
  -7   3   5       20.64       17.34      2.86 o 
  -6   3   5      311.62      316.94      8.35 o 
  -5   3   5        0.39        4.24      1.94 o 
  -4   3   5       34.98       33.26      2.89 o 
  -3   3   5      375.16      364.42      7.17 o 
  -2   3   5      165.62      148.89      4.31 o 
  -1   3   5      801.47      813.18      9.34 o 
   0   3   5       15.24       13.51      1.19 o 
   1   3   5        8.02        0.36      1.11 o 
   2   3   5     1333.33     1447.68     12.23 o 
   3   3   5       20.50       25.69      2.15 o 
   4   3   5      599.33      758.06      9.63 o 
   5   3   5      134.51      134.89      4.37 o 
   6   3   5       16.09       23.45      2.28 o 
   7   3   5       16.27        0.41      1.49 o 
   8   3   5       34.60        1.86      1.36 o 
  -9   4   5       98.17      114.16      7.32 o 
  -8   4   5       29.64       37.35      4.52 o 
  -7   4   5       46.90       47.75      4.12 o 
  -6   4   5       46.04       40.75      3.70 o 
  -5   4   5      202.33      231.06      7.27 o 
  -4   4   5      253.94      274.32      7.50 o 
  -3   4   5        1.12        2.69      1.68 o 
  -2   4   5       50.78       31.91      1.41 o 
  -1   4   5       93.12      129.30      4.28 o 
   0   4   5       56.18       63.60     43.83 o 
   1   4   5        5.54        8.78      1.39 o 
   2   4   5       10.32        0.46      1.11 o 
   3   4   5        1.50        0.47      1.51 o 
   4   4   5      145.86      128.75      1.52 o 
   5   4   5       54.03       67.91      3.52 o 
   6   4   5        7.16        0.15      1.70 o 
   7   4   5        0.64        3.47      1.63 o 
  -8   5   5        7.34        8.13      3.09 o 
  -7   5   5       13.96       13.89      3.82 o 
  -6   5   5       54.39       65.70      4.92 o 
  -5   5   5       56.23       51.35      4.24 o 
  -4   5   5       27.44       29.86      3.61 o 
  -3   5   5      112.40       81.11      2.11 o 
  -2   5   5       19.72       24.30      2.61 o 
  -1   5   5      173.29      185.85      5.68 o 
   0   5   5        0.04        2.17      1.68 o 
   1   5   5       29.71        1.41      1.70 o 
   2   5   5       37.73       46.97      3.24 o 
   3   5   5      563.68      537.80      1.46 o 
   4   5   5        1.98        3.15      1.93 o 
   5   5   5        1.65        0.49      1.48 o 
   6   5   5       15.94        1.03      1.68 o 
   7   5   5       13.54       28.74      3.20 o 
  -7   6   5        3.24        5.26      2.75 o 
  -6   6   5       11.45       22.76      3.97 o 
  -5   6   5       68.11       74.71      5.45 o 
  -4   6   5      170.27      214.51      8.49 o 
  -3   6   5       25.60       23.76      3.32 o 
  -2   6   5        1.14        4.44      2.50 o 
  -1   6   5       19.47       11.78      3.01 o 
   0   6   5       75.21       55.55     35.94 o 
   1   6   5        0.10        2.50      2.12 o 
   2   6   5        0.31        0.87      3.91 o 
   3   6   5        0.25        0.36      1.75 o 
   4   6   5      107.03       84.55      1.86 o 
   5   6   5        0.39        0.95      1.90 o 
   6   6   5       10.12        0.00      1.88 o 
  -6   7   5        5.54        8.59      4.10 o 
  -5   7   5        4.99       12.22      3.63 o 
  -4   7   5       10.47        9.29      3.91 o 
  -3   7   5      149.16      162.97      8.38 o 
  -2   7   5        9.93       12.59      3.01 o 
  -1   7   5       20.50       24.00      3.47 o 
   0   7   5        0.23        1.92      1.92 o 
   1   7   5      100.10      101.29      5.73 o 
   2   7   5       60.31       61.43      5.05 o 
   3   7   5       74.58       58.40      2.81 o 
   4   7   5        7.23        6.62      2.91 o 
  -4   8   5        4.04        6.68      4.16 o 
  -3   8   5       13.92       36.28      4.80 o 
  -2   8   5       16.67       18.66      4.85 o 
  -1   8   5        3.43        9.17      3.10 o 
   0   8   5        1.05        1.54      3.13 o 
   1   8   5        0.59        0.00      3.50 o 
   2   8   5        2.72       11.56      2.72 o 
 -10   0   6       93.22       88.10      5.34 o 
  -8   0   6       52.74       50.83      3.77 o 
  -6   0   6        4.12        2.20      2.32 o 
  -4   0   6       69.83       63.89      3.42 o 
  -2   0   6     1532.03     1560.96     13.36 o 
   0   0   6      232.68      272.14      3.61 o 
   2   0   6      373.73      397.27      6.00 o 
   4   0   6      112.19       66.40      2.47 o 
   6   0   6       51.81       76.55      2.88 o 
   8   0   6        3.94        7.26      1.42 o 
 -10   1   6        1.28        0.99      2.83 o 
  -9   1   6       16.65       10.87      2.94 o 
  -8   1   6       97.08       87.76      5.27 o 
  -7   1   6     1024.31     1172.21     17.79 o 
  -6   1   6       45.72       42.31      3.85 o 
  -5   1   6      868.98      940.97     13.81 o 
  -4   1   6       53.17       66.53      3.65 o 
  -3   1   6      232.84      245.66      5.86 o 
  -2   1   6      172.87      109.47      5.45 o 
  -1   1   6     1914.75     1919.51     13.96 o 
   0   1   6        9.28       17.67      1.14 o 
   1   1   6      271.64      286.16      5.07 o 
   2   1   6        0.76        2.83      0.95 o 
   3   1   6      394.32      521.04      7.09 o 
   4   1   6       10.27       24.10      1.75 o 
   5   1   6      365.98      451.04      6.71 o 
   6   1   6      141.97      155.75      4.16 o 
   8   1   6        8.24       21.01      1.92 o 
 -10   2   6        5.08        9.99      2.82 o 
  -9   2   6        3.11        4.09      2.78 o 
  -8   2   6       57.36       46.73      4.20 o 
  -7   2   6        3.72        6.94      2.65 o 
  -6   2   6       17.22       16.42      3.03 o 
  -5   2   6       77.47       82.63      4.66 o 
  -4   2   6       91.06       85.83      4.14 o 
  -3   2   6        0.26        0.55      1.39 o 
  -2   2   6       67.32       94.66      3.61 o 
  -1   2   6      755.31      768.34      9.19 o 
   0   2   6       85.68      117.84      2.52 o 
   1   2   6      250.54      277.38      5.21 o 
   2   2   6      636.96      692.43      8.31 o 
   3   2   6       31.14       26.61      1.97 o 
   4   2   6        3.85        8.21      1.63 o 
   5   2   6       41.52       57.87      2.88 o 
   6   2   6      263.67      209.60      1.28 o 
   7   2   6       12.87       13.87      2.00 o 
   8   2   6        4.54       15.83      1.90 o 
  -9   3   6        5.74        8.68      2.91 o 
  -8   3   6       21.54       21.79      3.68 o 
  -7   3   6        0.18        1.69      2.81 o 
  -6   3   6     1789.04     1898.32     22.78 o 
  -5   3   6      178.69      173.24      6.59 o 
  -4   3   6      252.38      270.38      7.53 o 
  -3   3   6        4.74        5.30      1.57 o 
  -2   3   6      569.65      586.50      9.16 o 
  -1   3   6      871.87      870.96     10.53 o 
   0   3   6      312.52      230.47    149.19 o 
   1   3   6      352.11      347.53      6.35 o 
   2   3   6        7.90        1.28      1.28 o 
   3   3   6        4.85        5.00      1.26 o 
   4   3   6      342.37      287.47      1.32 o 
   5   3   6       10.12        2.03      1.44 o 
   6   3   6        5.58        8.19      1.62 o 
   7   3   6       19.07       32.41      2.84 o 
   8   3   6        9.34        1.49      1.90 o 
  -9   4   6       10.61       13.92      3.96 o 
  -8   4   6       76.62       84.84      6.32 o 
  -7   4   6       43.37       54.05      4.72 o 
  -6   4   6       21.51       31.12      4.09 o 
  -5   4   6      164.77      188.65      7.52 o 
  -4   4   6       39.74       33.52      3.60 o 
  -3   4   6      256.21      242.75      7.23 o 
  -2   4   6       60.96       70.10      3.82 o 
  -1   4   6      236.82      229.55      6.17 o 
   0   4   6      263.07      198.25    127.04 o 
   1   4   6      321.00      364.24      7.19 o 
   2   4   6        2.75        1.80      1.80 o 
   3   4   6       36.50       30.33      1.64 o 
   4   4   6        5.03        3.40      1.26 o 
   5   4   6      153.41      127.06      1.68 o 
   6   4   6       12.32       23.04      2.72 o 
   7   4   6       47.50       40.75      1.58 o 
  -8   5   6       69.02       68.21      6.46 o 
  -7   5   6        5.33        9.09      3.76 o 
  -6   5   6       11.72        5.15      2.97 o 
  -5   5   6      386.53      414.02     11.87 o 
  -4   5   6        5.56       11.93      3.06 o 
  -3   5   6      132.39      139.63      6.20 o 
  -2   5   6      228.35      219.13      7.13 o 
  -1   5   6       27.03       32.50      3.42 o 
   0   5   6      302.82      295.86      5.32 o 
   1   5   6       20.01       30.62      2.95 o 
   2   5   6       13.12       13.10      1.97 o 
   3   5   6        0.03        1.70      1.70 o 
   4   5   6        6.38       15.06      2.50 o 
   5   5   6       16.20        0.34      1.67 o 
   6   5   6       29.58        1.77      2.11 o 
  -7   6   6       40.41       60.61      5.60 o 
  -6   6   6        0.76        2.03      3.44 o 
  -5   6   6        4.61        5.16      3.58 o 
  -4   6   6       15.26       21.42      4.27 o 
  -3   6   6       18.40       19.55      3.67 o 
  -2   6   6        6.55        5.10      2.82 o 
  -1   6   6       23.04       32.19      3.63 o 
   0   6   6        6.11        4.12      1.75 o 
   1   6   6       17.11       19.47      2.93 o 
   2   6   6        1.07        1.16      2.00 o 
   3   6   6        0.75        1.71      1.50 o 
   4   6   6        0.01        1.54      2.26 o 
   5   6   6        3.19        0.40      1.85 o 
  -5   7   6      252.90      285.55     11.99 o 
  -4   7   6       14.49        8.87      4.16 o 
  -3   7   6        0.02        4.13      3.49 o 
  -2   7   6       68.00       81.84      6.01 o 
  -1   7   6        6.68       13.37      3.55 o 
   0   7   6       68.68       82.15     57.12 o 
   1   7   6        2.17        0.99      2.76 o 
   2   7   6       13.74       18.41      3.26 o 
   3   7   6        0.19        0.46      2.33 o 
   4   7   6       19.66       30.79      3.69 o 
  -3   8   6        1.07        2.80      4.47 o 
  -2   8   6        0.96        2.94      4.36 o 
  -1   8   6        3.04        5.13      3.52 o 
   0   8   6        8.63        9.03      3.88 o 
   1   8   6        6.69       10.20      3.35 o 
  -9   0   7        3.57        4.57      2.79 o 
  -7   0   7      143.67      117.65      6.41 o 
  -5   0   7       39.65       33.91      3.23 o 
  -3   0   7      410.73      407.52      8.00 o 
  -1   0   7       45.22       48.96      2.72 o 
   1   0   7        3.33        1.08      1.40 o 
   3   0   7      257.06      254.75      4.96 o 
   5   0   7       60.71       69.17      2.80 o 
   7   0   7       67.22       95.28      3.30 o 
 -10   1   7       62.87       60.77      5.59 o 
  -9   1   7       51.83       63.07      5.20 o 
  -8   1   7       29.84       44.26      4.80 o 
  -7   1   7      142.33      126.92      7.05 o 
  -6   1   7       27.87       22.65      3.04 o 
  -5   1   7       67.96       56.61      4.17 o 
  -4   1   7      494.93      449.62      9.31 o 
  -3   1   7      138.73      135.19      4.76 o 
  -2   1   7      113.68      124.90      4.35 o 
  -1   1   7        1.41        8.93      1.47 o 
   0   1   7      620.60      734.66     18.65 o 
   1   1   7      133.98      147.50      4.14 o 
   2   1   7      326.01      308.13      5.66 o 
   3   1   7      105.97      130.21      3.91 o 
   4   1   7      120.29      193.82      4.69 o 
   5   1   7      255.54      305.15      5.88 o 
   6   1   7      101.76      178.84      4.74 o 
   7   1   7       44.16       57.35      3.02 o 
   8   1   7        0.00        1.43      1.05 o 
  -9   2   7       22.29       17.24      3.96 o 
  -8   2   7       41.54       51.00      5.45 o 
  -7   2   7       87.45       78.77      6.39 o 
  -6   2   7      129.18      142.66      7.03 o 
  -5   2   7       23.72        9.67      2.67 o 
  -4   2   7      247.48      275.31      7.67 o 
  -3   2   7       27.92       31.02      2.77 o 
  -2   2   7      363.41      393.33      7.77 o 
  -1   2   7       66.87       71.41      3.26 o 
   0   2   7      499.84      350.86    224.93 o 
   1   2   7      525.33      566.80      8.22 o 
   2   2   7       10.16        3.60      1.23 o 
   3   2   7        8.69       15.65      1.64 o 
   4   2   7        0.08        1.05      1.39 o 
   5   2   7       43.70       41.79      2.71 o 
   6   2   7        0.08        1.50      1.50 o 
   7   2   7        4.48        7.73      1.92 o 
  -9   3   7        8.37       17.52      4.26 o 
  -8   3   7       48.18       46.12      5.56 o 
  -7   3   7       58.86       50.43      5.48 o 
  -6   3   7     1313.08     1463.85     21.73 o 
  -5   3   7       23.97       23.68      3.86 o 
  -4   3   7      164.24      182.83      6.64 o 
  -3   3   7       50.68       49.07      3.56 o 
  -2   3   7      398.72      390.00      8.12 o 
  -1   3   7       33.04       33.18      2.63 o 
   0   3   7      454.88      331.29    210.69 o 
   1   3   7       88.70       89.26      3.75 o 
   2   3   7       57.87       43.26      1.37 o 
   3   3   7       16.94        1.39      1.39 o 
   4   3   7       28.99       26.31      2.43 o 
   5   3   7       33.70       24.84      3.81 o 
   6   3   7        3.41        0.86      1.57 o 
   7   3   7       47.08       44.79      1.52 o 
  -8   4   7       30.53       23.89      4.90 o 
  -7   4   7       18.30       24.48      4.57 o 
  -6   4   7       19.96       12.66      4.41 o 
  -5   4   7       45.46       44.54      4.86 o 
  -4   4   7       89.29       87.91      5.45 o 
  -3   4   7        6.15        9.31      2.47 o 
  -2   4   7       12.95       18.90      2.50 o 
  -1   4   7       18.93       27.50      2.77 o 
   0   4   7      159.27      150.44      3.71 o 
   1   4   7        3.36        1.47      1.47 o 
   2   4   7       95.21      111.69      4.54 o 
   3   4   7      319.03      296.74      1.66 o 
   4   4   7        1.24        4.41      1.97 o 
   5   4   7        2.42        1.08      1.51 o 
   6   4   7       16.13       33.28      2.83 o 
  -8   5   7        5.54        6.36      4.19 o 
  -7   5   7       17.56       25.22      4.83 o 
  -6   5   7       15.18       26.80      4.85 o 
  -5   5   7      698.68      703.51     16.04 o 
  -4   5   7      904.59      992.75     17.54 o 
  -3   5   7      185.17      207.93      8.09 o 
  -2   5   7      132.59      134.35      5.95 o 
  -1   5   7      208.62      179.91      6.71 o 
   0   5   7       86.67       97.05      6.12 o 
   1   5   7      137.45      175.13      6.04 o 
   2   5   7      128.68      139.12      5.35 o 
   3   5   7       43.11       32.18      1.98 o 
   4   5   7       30.12       47.21      3.55 o 
   5   5   7        2.12        8.21      1.90 o 
   6   5   7        0.22        0.19      1.65 o 
  -7   6   7        1.05        4.47      4.47 o 
  -6   6   7        3.88        4.74      4.74 o 
  -5   6   7        1.78        3.62      4.86 o 
  -4   6   7       48.50       30.16      5.19 o 
  -3   6   7        2.00        0.29      2.85 o 
  -2   6   7       14.22        1.81      2.47 o 
  -1   6   7        2.13        3.36      2.58 o 
   0   6   7      148.96      101.29     70.32 o 
   1   6   7        0.39        1.32      2.84 o 
   2   6   7       96.71       89.67      2.14 o 
   3   6   7       19.10        3.54      1.90 o 
   4   6   7       65.49       56.70      1.98 o 
   5   6   7        3.67        8.03      2.90 o 
  -5   7   7      139.79      178.10     10.46 o 
  -4   7   7      417.89      425.33     15.07 o 
  -3   7   7       70.60       70.94      7.19 o 
  -2   7   7        0.19        0.00      3.42 o 
  -1   7   7       44.65       51.38      5.29 o 
   0   7   7       37.32       37.16      3.53 o 
   1   7   7      119.06       90.68      2.50 o 
   2   7   7        0.83        2.89      2.86 o 
   3   7   7        5.02        0.52      2.56 o 
  -1   8   7        7.50       10.08      4.62 o 
  -8   0   8        5.96        7.18      3.69 o 
  -6   0   8      510.85      467.11     11.85 o 
  -4   0   8      102.34       99.10      4.78 o 
  -2   0   8     1387.05     1286.57     14.40 o 
   0   0   8       21.76       24.61      1.67 o 
   2   0   8      789.56      818.73     10.23 o 
   4   0   8      118.18      108.36      3.44 o 
   6   0   8       11.64       12.22      1.56 o 
  -9   1   8      105.19      120.44      7.81 o 
  -8   1   8       59.36       47.21      5.44 o 
  -7   1   8        2.17        0.00      3.15 o 
  -6   1   8       80.01      106.72      4.50 o 
  -5   1   8      226.14      217.39      7.91 o 
  -4   1   8      148.92      176.94      6.58 o 
  -3   1   8       28.43       18.54      2.40 o 
  -2   1   8      340.65      351.97      7.86 o 
  -1   1   8       13.81       23.61      2.41 o 
   0   1   8       13.98       22.53      1.64 o 
   1   1   8      437.56      549.35      8.65 o 
   2   1   8       41.00       49.89      2.73 o 
   3   1   8      135.16      163.31      4.65 o 
   4   1   8       22.42       16.39      2.06 o 
   5   1   8        0.38        2.03      1.37 o 
   6   1   8       32.35       32.58      2.55 o 
   7   1   8        0.19        9.33      1.67 o 
  -9   2   8       28.04       19.48      5.43 o 
  -8   2   8        0.68        5.46      4.53 o 
  -7   2   8       53.22       55.50      5.34 o 
  -6   2   8       20.93       19.66      4.06 o 
  -5   2   8       99.79       99.30      5.87 o 
  -4   2   8       34.59       26.52      3.15 o 
  -3   2   8       74.85       67.75      4.02 o 
  -2   2   8      176.87      183.95      6.03 o 
  -1   2   8       53.03       45.93      3.26 o 
   0   2   8      137.52      147.71      3.47 o 
   1   2   8        0.50        4.51      1.43 o 
   2   2   8       17.06       15.92      1.89 o 
   3   2   8      105.95      123.93      4.06 o 
   4   2   8      262.13      224.31      7.39 o 
   5   2   8       11.86       16.80      2.35 o 
   6   2   8       37.96       61.58      3.24 o 
   7   2   8       10.60        0.83      1.64 o 
  -9   3   8       60.16       82.65      7.56 o 
  -8   3   8       27.24       19.13      5.67 o 
  -7   3   8      319.10      352.31     12.48 o 
  -6   3   8       26.50       29.90      4.74 o 
  -5   3   8        0.29        3.00      2.40 o 
  -4   3   8        0.62        3.03      2.07 o 
  -3   3   8     2023.51     2046.07     21.20 o 
  -2   3   8      111.76      110.43      5.18 o 
  -1   3   8      288.63      357.27      8.10 o 
   0   3   8       63.90       76.70      2.71 o 
   1   3   8       17.33        1.29      2.05 o 
   2   3   8      174.97      151.85      1.79 o 
   3   3   8       88.37      111.84      4.37 o 
   4   3   8        2.18        1.26      1.82 o 
   5   3   8        0.04        0.73      1.23 o 
   6   3   8       11.40       32.11      2.98 o 
  -8   4   8        0.09        5.16      4.54 o 
  -7   4   8        0.04        4.53      4.27 o 
  -6   4   8       21.19       20.19      4.63 o 
  -5   4   8        9.80        9.35      3.72 o 
  -4   4   8        0.12        0.28      2.96 o 
  -3   4   8      255.21      251.77      8.38 o 
  -2   4   8       38.41       51.96      3.78 o 
  -1   4   8      262.32      284.66      7.89 o 
   0   4   8       11.00       10.17      9.18 o 
   1   4   8      108.77       71.50      2.35 o 
   2   4   8        5.79        3.68      2.07 o 
   3   4   8       53.80       45.19      1.47 o 
   4   4   8        0.01        0.95      1.76 o 
   5   4   8       40.87       33.30      1.74 o 
   6   4   8        0.69        0.36      1.70 o 
  -7   5   8       13.65       16.24      4.92 o 
  -6   5   8       21.88       25.25      5.50 o 
  -5   5   8      607.10      614.75     16.38 o 
  -4   5   8      689.36      705.61     16.06 o 
  -3   5   8        3.31        2.10      3.11 o 
  -2   5   8       34.77       37.09      4.37 o 
  -1   5   8        0.51        2.70      2.70 o 
   0   5   8       81.74       76.95      3.88 o 
   1   5   8        0.32        1.61      2.29 o 
   2   5   8       35.29        0.77      1.48 o 
   3   5   8        0.02        1.90      2.30 o 
   4   5   8        0.17        0.56      1.89 o 
   5   5   8        0.01        0.20      2.20 o 
  -6   6   8       14.90       21.34      5.28 o 
  -5   6   8       28.20       35.59      6.22 o 
  -4   6   8        1.39        7.47      4.20 o 
  -3   6   8       34.03       25.60      5.05 o 
  -2   6   8       22.42       28.63      4.06 o 
  -1   6   8       11.56       10.29      3.82 o 
   0   6   8        5.76        3.33      3.85 o 
   1   6   8       49.46       37.52      2.35 o 
   2   6   8        2.44        0.25      2.47 o 
   3   6   8       57.26       74.29      5.04 o 
   4   6   8        3.32        1.38      2.36 o 
  -4   7   8       69.55       77.82      8.04 o 
  -3   7   8       24.07       10.04      5.56 o 
  -2   7   8       67.48       85.42      7.35 o 
  -1   7   8       71.50       65.07      6.08 o 
   0   7   8        2.99        2.62      2.07 o 
   1   7   8        2.13        0.00      3.73 o 
   2   7   8       16.95       17.83      4.18 o 
  -9   0   9        4.82        3.15      4.98 o 
  -7   0   9       85.23       80.01      6.61 o 
  -5   0   9        0.59        3.11      2.70 o 
  -3   0   9        2.07        1.59      2.03 o 
  -1   0   9      383.32      365.00      8.31 o 
   1   0   9      668.00      784.20     11.36 o 
   3   0   9       32.26       64.97      3.07 o 
   5   0   9      251.19      162.18      6.72 o 
   7   0   9       24.74       36.84      2.42 o 
  -9   1   9       71.42       48.93      9.37 o 
  -8   1   9      100.99      103.19      7.79 o 
  -7   1   9        1.31       11.11      3.51 o 
  -6   1   9       80.67       68.92      6.05 o 
  -5   1   9       27.70       11.56      5.67 o 
  -4   1   9      100.77       98.18      5.73 o 
  -3   1   9        0.01        0.83      2.35 o 
  -2   1   9     1199.62     1143.67     15.46 o 
  -1   1   9      336.24      300.89      7.69 o 
   0   1   9      171.19      192.18     10.22 o 
   1   1   9        3.19        1.55      1.85 o 
   2   1   9       23.23       34.60      2.67 o 
   3   1   9        0.16        0.25      1.34 o 
   4   1   9       43.13       76.08      3.54 o 
   5   1   9        2.17        1.40      1.56 o 
   6   1   9        8.83       10.16      1.90 o 
  -9   2   9        4.05        1.54      5.36 o 
  -8   2   9       38.62       42.84      6.73 o 
  -7   2   9       25.73       39.10      5.37 o 
  -6   2   9       37.21       51.43      5.41 o 
  -5   2   9      144.31      157.30      7.78 o 
  -4   2   9        7.26        8.92      2.80 o 
  -3   2   9      187.48      201.19      7.31 o 
  -2   2   9      219.78      194.34      7.20 o 
  -1   2   9      271.76      234.82      7.17 o 
   0   2   9       99.37      119.06      3.47 o 
   1   2   9        0.23        0.95      1.54 o 
   2   2   9       16.36       33.24      2.67 o 
   3   2   9       41.98       43.20      2.87 o 
   4   2   9       64.64      103.08      4.25 o 
   5   2   9       39.72       49.20      3.18 o 
   6   2   9       24.33       46.97      3.34 o 
  -8   3   9      155.84      191.46     11.33 o 
  -7   3   9       36.51       37.59      6.37 o 
  -6   3   9       42.58       36.42      6.12 o 
  -5   3   9       70.45       58.41      5.67 o 
  -4   3   9      258.72      221.36      8.69 o 
  -3   3   9     1183.26     1106.36     17.17 o 
  -2   3   9        7.44        6.45      2.90 o 
  -1   3   9       25.08       22.54      3.33 o 
   0   3   9        7.77        4.89      6.93 o 
   1   3   9       33.16       32.45      3.14 o 
   2   3   9       33.19       50.03      3.42 o 
   3   3   9       20.43       33.35      2.83 o 
   4   3   9        0.18        1.98      1.76 o 
   5   3   9        5.89        9.30      2.11 o 
   6   3   9       19.89       32.95      3.37 o 
  -8   4   9        0.01       11.39      4.68 o 
  -7   4   9       11.77       15.62      4.85 o 
  -6   4   9       28.48       26.44      5.53 o 
  -5   4   9        2.89        0.36      4.00 o 
  -4   4   9        3.37        0.59      4.24 o 
  -3   4   9        4.48       10.90      2.83 o 
  -2   4   9        0.34        0.26      2.31 o 
  -1   4   9      226.79      255.06      8.20 o 
   0   4   9       14.32       16.19      2.18 o 
   1   4   9      106.31       88.79      2.00 o 
   2   4   9       24.79        1.48      1.79 o 
   3   4   9        1.12        1.42      1.82 o 
   4   4   9       54.91       65.95      4.13 o 
   5   4   9        0.60       14.27      2.60 o 
  -7   5   9       61.85       48.03      7.76 o 
  -6   5   9       84.51      100.16      8.74 o 
  -5   5   9       18.29       38.00      5.77 o 
  -4   5   9      644.23      643.09     16.68 o 
  -3   5   9       14.76       23.37      3.51 o 
  -2   5   9        4.68        8.18      2.92 o 
  -1   5   9       69.01       18.04      3.66 o 
   0   5   9      104.38      116.51      4.36 o 
   1   5   9        5.28        2.79      2.84 o 
   2   5   9       16.31        0.00      2.67 o 
   3   5   9       34.14       62.11      4.45 o 
   4   5   9        8.38        9.84      2.70 o 
  -5   6   9        2.27        1.37      5.05 o 
  -4   6   9       67.60       68.73      7.42 o 
  -3   6   9        0.31        3.66      3.66 o 
  -2   6   9      175.75      179.73      9.04 o 
  -1   6   9        2.80        5.80      3.29 o 
   0   6   9      321.41      301.19    205.12 o 
   1   6   9        2.18        2.80      3.25 o 
   2   6   9       13.99        3.75      3.57 o 
   3   6   9        4.25        1.05      2.26 o 
  -3   7   9        0.11        3.43      4.92 o 
  -2   7   9        0.40        7.55      3.77 o 
  -1   7   9        2.31        2.97      3.63 o 
   0   7   9        6.13        6.85      2.52 o 
  -8   0  10        6.10       12.41      3.65 o 
  -6   0  10      108.43       56.93      8.68 o 
  -4   0  10       62.04       47.75      4.51 o 
  -2   0  10      328.61      248.78     10.71 o 
   0   0  10       15.20       24.88      2.07 o 
   2   0  10        3.47        1.49      1.91 o 
   4   0  10        0.46        0.39      1.53 o 
   6   0  10       47.80       78.67      3.54 o 
  -9   1  10        9.06       25.96      6.89 o 
  -8   1  10        7.63       26.53      5.66 o 
  -7   1  10      395.97      353.50     14.01 o 
  -6   1  10      575.04      497.10     15.03 o 
  -5   1  10      409.84      347.06     11.68 o 
  -4   1  10       48.39       18.00      5.95 o 
  -3   1  10      268.59      262.24      8.99 o 
  -2   1  10     1896.59     1824.19     21.09 o 
  -1   1  10      426.14      467.76     10.47 o 
   0   1  10        0.40        8.86      1.54 o 
   1   1  10        0.05        1.14      2.07 o 
   2   1  10        5.41        7.12      2.00 o 
   3   1  10        8.78       13.76      2.22 o 
   4   1  10        0.34        0.56      1.36 o 
   5   1  10        0.06        0.57      1.57 o 
   6   1  10        0.33        0.28      1.41 o 
  -8   2  10        0.07        3.15      5.19 o 
  -7   2  10        7.51        5.09      4.80 o 
  -6   2  10      168.22      140.77      8.73 o 
  -5   2  10       14.43       23.27      4.50 o 
  -4   2  10      109.66       69.24      6.03 o 
  -3   2  10       70.39       92.65      5.99 o 
  -2   2  10      167.50      184.10      7.84 o 
  -1   2  10      114.49      101.98      5.48 o 
   0   2  10      342.16      367.69      6.56 o 
   1   2  10        0.58        0.38      2.16 o 
   2   2  10      362.89      466.76      9.58 o 
   3   2  10       31.96       26.25      2.91 o 
   4   2  10        5.66        8.42      2.10 o 
   5   2  10       16.71       32.48      2.94 o 
  -8   3  10      134.77      175.39     12.51 o 
  -7   3  10       22.54       18.96      6.18 o 
  -6   3  10       72.60       67.24      6.49 o 
  -5   3  10        0.35        0.74      4.34 o 
  -4   3  10        1.30        3.53      3.76 o 
  -3   3  10      688.01      688.80     14.84 o 
  -2   3  10       10.45        9.61      2.80 o 
  -1   3  10       40.73       44.05      4.10 o 
   0   3  10      150.26      167.21      4.86 o 
   1   3  10      150.87      153.65      6.47 o 
   2   3  10        0.24        0.95      2.17 o 
   3   3  10        0.10        1.76      1.76 o 
   4   3  10        0.21        2.21      2.00 o 
   5   3  10       19.60       36.61      3.07 o 
  -7   4  10       20.07       12.50      6.22 o 
  -6   4  10        3.96        5.59      4.88 o 
  -5   4  10      233.51      211.37     10.74 o 
  -4   4  10      440.99      448.42     14.25 o 
  -3   4  10      155.06      141.22      7.98 o 
  -2   4  10       29.55       22.14      3.85 o 
  -1   4  10      238.67      240.53      8.85 o 
   0   4  10      166.05      164.34      4.98 o 
   1   4  10      227.93      276.04      8.90 o 
   2   4  10        0.36        1.74      2.58 o 
   3   4  10       12.60        7.36      2.64 o 
   4   4  10        2.83        2.95      2.19 o 
  -6   5  10        0.54        3.61      5.39 o 
  -5   5  10        3.05        4.46      5.08 o 
  -4   5  10        4.07        2.33      5.16 o 
  -3   5  10       98.61       91.72      7.27 o 
  -2   5  10        0.38        3.13      3.24 o 
  -1   5  10        0.07        1.49      3.23 o 
   0   5  10        0.33        2.04      2.16 o 
   1   5  10       33.36       28.99      3.91 o 
   2   5  10        0.03        0.51      2.72 o 
   3   5  10        9.82        1.45      2.47 o 
  -4   6  10       57.21       55.09      7.21 o 
  -3   6  10       19.44       25.82      5.28 o 
  -2   6  10        0.04        3.70      3.81 o 
  -1   6  10       44.53       37.65      4.91 o 
   0   6  10        8.82        6.02      2.60 o 
   1   6  10       18.71        4.81      2.76 o 
   2   6  10       15.68        0.61      2.96 o 
  -7   0  11       16.36       15.94      5.21 o 
  -5   0  11      110.41      148.36      5.63 o 
  -3   0  11       64.62       47.16      4.78 o 
  -1   0  11      786.72      793.87     14.50 o 
   1   0  11      184.62      252.62      8.09 o 
   3   0  11      457.73      379.89     11.25 o 
   5   0  11        0.82        2.33      1.34 o 
  -8   1  11       68.29       78.87      9.18 o 
  -7   1  11       24.87       32.72      7.07 o 
  -6   1  11       22.61       22.49      5.26 o 
  -5   1  11       48.57       39.03      5.67 o 
  -4   1  11      137.25      141.35      7.96 o 
  -3   1  11       38.60       39.21      5.14 o 
  -2   1  11       67.96       91.16      6.07 o 
  -1   1  11      598.60      635.86     13.45 o 
   0   1  11       22.57       22.48      2.41 o 
   1   1  11       31.50       46.52      4.19 o 
   2   1  11        0.46        1.29      2.45 o 
   3   1  11        4.26        6.58      2.20 o 
   4   1  11        7.37       15.83      2.36 o 
   5   1  11        1.73        0.62      1.80 o 
  -8   2  11       22.79       18.36      7.02 o 
  -7   2  11       37.42       38.28      6.44 o 
  -6   2  11       12.32       16.45      5.39 o 
  -5   2  11       34.25       47.10      6.73 o 
  -4   2  11       46.65       58.17      5.56 o 
  -3   2  11      557.85      519.13     13.81 o 
  -2   2  11       32.40       25.22      3.78 o 
  -1   2  11      164.97      128.61      8.67 o 
   0   2  11       15.56       29.22      2.70 o 
   1   2  11       90.40      116.38      5.98 o 
   2   2  11      113.78      137.31      6.11 o 
   3   2  11        0.26        0.72      1.71 o 
   4   2  11        1.81        2.51      1.94 o 
   5   2  11        5.05        7.82      2.03 o 
  -7   3  11        8.93       16.18      6.10 o 
  -6   3  11       29.62       14.55      6.01 o 
  -5   3  11      224.05      200.43     10.50 o 
  -4   3  11        7.81        4.15      3.54 o 
  -3   3  11       99.44      120.72      7.33 o 
  -2   3  11       74.46       84.06      6.39 o 
  -1   3  11      126.38      131.30      6.97 o 
   0   3  11      177.17      209.76      7.24 o 
   1   3  11       10.06       18.10      3.23 o 
   2   3  11        3.29        4.54      2.04 o 
   3   3  11        2.06        5.56      2.49 o 
   4   3  11       12.04       17.60      2.94 o 
  -6   4  11       12.27       10.80      6.81 o 
  -5   4  11       87.30       54.10      7.54 o 
  -4   4  11       53.01       47.79      5.75 o 
  -3   4  11        8.13        8.89      4.11 o 
  -2   4  11       35.72       27.57      4.59 o 
  -1   4  11       67.15       90.05      6.40 o 
   0   4  11       43.87       41.87      3.52 o 
   1   4  11        0.02        3.26      3.17 o 
   2   4  11       22.40        1.28      3.22 o 
   3   4  11       38.72       75.08      5.04 o 
  -5   5  11        0.02        5.63      5.63 o 
  -4   5  11        5.51        6.31      5.09 o 
  -3   5  11        0.78        3.17      4.44 o 
  -2   5  11       18.56       12.00      4.52 o 
  -1   5  11        0.10        2.72      3.06 o 
   0   5  11        6.65        1.47      2.62 o 
   1   5  11       56.84       70.56      6.64 o 
   2   5  11       12.68       25.90      4.53 o 
  -2   6  11       17.63       25.74      5.08 o 
  -1   6  11       20.69       19.86      5.29 o 
  -6   0  12      144.81      137.27      7.46 o 
  -4   0  12      136.23       86.31      9.50 o 
  -2   0  12     1578.51     1462.23     22.41 o 
   0   0  12       83.57      105.98      8.26 o 
   2   0  12      219.46      315.66     10.19 o 
   4   0  12        0.50        0.79      1.72 o 
  -7   1  12        5.29        6.48      5.19 o 
  -6   1  12       73.44       88.30      8.78 o 
  -5   1  12       30.02       33.44      6.13 o 
  -4   1  12        7.39        0.83      4.47 o 
  -3   1  12       28.69       36.21      5.24 o 
  -2   1  12      128.65      110.82      7.57 o 
  -1   1  12        3.50        0.28      3.73 o 
   0   1  12        7.17       17.02      2.43 o 
   1   1  12        0.19        0.00      2.91 o 
   2   1  12       13.75        6.04      3.57 o 
   3   1  12        1.01        2.12      2.36 o 
   4   1  12        3.84        1.02      2.09 o 
  -7   2  12       14.71        6.32      6.50 o 
  -6   2  12        6.41        0.55      6.33 o 
  -5   2  12       15.09        9.18      4.93 o 
  -4   2  12       19.95        4.23      4.70 o 
  -3   2  12      210.23      214.58     10.00 o 
  -2   2  12       14.22       30.24      4.68 o 
  -1   2  12      312.95      344.05     11.33 o 
   0   2  12      406.94      507.58     15.91 o 
   1   2  12      107.44      112.45      6.46 o 
   2   2  12        0.86        0.26      2.60 o 
   3   2  12       35.45       64.13      4.66 o 
   4   2  12       96.45      157.23      6.36 o 
  -6   3  12        0.04        1.76      5.85 o 
  -5   3  12       46.70       33.65      7.15 o 
  -4   3  12      149.24      126.14      9.37 o 
  -3   3  12       33.40       44.26      5.77 o 
  -2   3  12       77.76       66.15      6.70 o 
  -1   3  12       70.50       63.96      5.89 o 
   0   3  12      101.31      119.46      6.77 o 
   1   3  12        5.57       10.54      3.86 o 
   2   3  12        3.84        4.12      3.71 o 
   3   3  12        3.59        1.23      2.57 o 
  -5   4  12       19.53       29.31      6.62 o 
  -4   4  12       12.26       23.68      5.97 o 
  -3   4  12       63.95       70.32      7.13 o 
  -2   4  12        0.01        0.00      4.13 o 
  -1   4  12        0.15        3.73      3.73 o 
   0   4  12        0.53        3.18      2.60 o 
   1   4  12       43.49       35.63      5.13 o 
   2   4  12       14.76       18.19      4.41 o 
  -3   5  12       57.66       51.06      6.61 o 
  -2   5  12        0.19        5.49      4.26 o 
  -1   5  12        0.65        0.41      4.51 o 
   0   5  12      187.94      239.57      7.83 o 
  -5   0  13      130.10       92.21      9.22 o 
  -3   0  13        1.17        1.22      4.60 o 
  -1   0  13       95.77      119.03      7.87 o 
   1   0  13      149.81      113.38      9.99 o 
   3   0  13       22.86       21.88      4.63 o 
  -6   1  13        0.00        7.36      4.48 o 
  -5   1  13       29.00       19.07      6.25 o 
  -4   1  13        7.06        3.39      5.44 o 
  -3   1  13      141.68      185.82     10.22 o 
  -2   1  13       12.10       15.90      5.43 o 
  -1   1  13      140.98      181.67      9.55 o 
   0   1  13       36.55       49.16      5.45 o 
   1   1  13        0.45        6.17      3.58 o 
   2   1  13       36.46       59.33      5.81 o 
   3   1  13        0.12        2.43      3.22 o 
  -6   2  13        9.20       12.35      5.59 o 
  -5   2  13      108.71      108.40      9.87 o 
  -4   2  13        0.06        3.03      5.10 o 
  -3   2  13        3.48        9.31      5.69 o 
  -2   2  13      114.60      116.64      8.10 o 
  -1   2  13      126.11      132.18      7.94 o 
   0   2  13        1.99        0.33      6.03 o 
   1   2  13        1.72        3.35      3.52 o 
   2   2  13        4.29       10.13      3.14 o 
  -5   3  13        3.92        6.61      6.06 o 
  -4   3  13        0.03        7.90      4.90 o 
  -3   3  13       22.44       13.35      6.29 o 
  -2   3  13       29.53       32.67      5.59 o 
  -1   3  13       14.03       11.84      4.29 o 
   0   3  13        3.53        1.27      4.90 o 
   1   3  13       56.65       94.02      7.17 o 
  -3   4  13        7.96       11.22      5.03 o 
  -2   4  13        0.62        0.90      4.02 o 
  -1   4  13        1.98        4.60      4.60 o 
   0   4  13      180.35      201.27     17.24 o 
  -4   0  14      120.63      174.82      9.12 o 
  -2   0  14       19.35       23.79      6.10 o 
   0   0  14       22.06       27.93      3.96 o 
  -5   1  14       58.22       58.37      9.69 o 
  -4   1  14       38.86       30.71      7.62 o 
  -3   1  14       68.15       52.16      8.27 o 
  -2   1  14       85.62      107.53      9.42 o 
  -1   1  14       34.01       42.41      6.47 o 
   0   1  14       56.61       69.10     14.23 o 
   1   1  14       43.69       67.96      6.61 o 
  -4   2  14       87.99       61.45     10.01 o 
  -3   2  14       47.30       69.13      8.53 o 
  -2   2  14       31.14       53.80      6.48 o 
  -1   2  14       58.75       73.87      7.39 o 
   0   2  14        8.19       17.74      3.62 o 
  -2   3  14       31.85       25.47      6.34 o 
                                                 
